# Supplementary material for: Resequencing of two elite sorghum (Sorghum bicolor (L.) Moench) hybrid parent lines reveals distinctly different genome-wide variation models
Source: Sci Rep. 2025 Sep 26;15:33125. doi: 10.1038/s41598-025-18320-3 (PMC12475106; doi:10.1038/s41598-025-18320-3)
Supplement: Supplementary file 1 — Supplementary Material 1 [file 41598_2025_18320_MOESM1_ESM.xlsx]

## Sheet: AJ2055
Name	Gene ID	Entrez Gene ID	Gene description	Variation type	Variation information	metabolic type
AJ2055	SORBI_3003G213800	8082518	1,4-alpha-glucan-branching enzyme 3, chloroplastic/amyloplastic	nonsynonymous SNP	54,791,826bp,T/G; 54,792,204bp,T/A	Starch and sucrose metabolism
AJ2055	SORBI_3010G273800	8069225	1,4-alpha-glucan-branching enzyme, chloroplastic/amyloplastic	nonsynonymous SNP	60,692,731bp,G/C; 60,693,728bp,C/T	Starch and sucrose metabolism
AJ2055	SORBI_3002G383700	8079356	4-alpha-glucanotransferase DPE1, chloroplastic/amyloplastic	nonsynonymous SNP	73,925,312bp,G/C; 73,925,316bp,T/G	Starch and sucrose metabolism
AJ2055	SORBI_3003G276400	8069792	alpha-amylase 3, chloroplastic	nonsynonymous SNP	61,276,860bp,A/C	Starch and sucrose metabolism
AJ2055	SORBI_3007G156400	8083539	alpha-amylase isozyme 3B	nonsynonymous SNP	59,089,537bp,C/A; 59,089,935bp,A/G	Starch and sucrose metabolism
AJ2055	SORBI_3002G225600	8063704	alpha-amylase isozyme 3C	nonsynonymous SNP	61,763,081bp,G/T	Starch and sucrose metabolism
				nonframeshift deletion	61,763,090bp,CCT/-	Starch and sucrose metabolism
AJ2055	SORBI_3007G156500	110436912	alpha-amylase isozyme 3D	frameshift deletion	59,094,012bp,CGACGGCAAGCCGTCGCCCAACCAGG/-	Starch and sucrose metabolism
AJ2055	SORBI_3001G293800	8058060	beta-amylase 3, chloroplastic	nonsynonymous SNP	57,202,473bp,A/G	Starch and sucrose metabolism
				nonframeshift deletion	57,202,591bp,TGCACG/-	Starch and sucrose metabolism
AJ2055	SORBI_3004G027800	8069915	beta-amylase 8	nonframeshift insertion	2,236,162bp,-/GGCCTC	Starch and sucrose metabolism
AJ2055	SORBI_3002G329500	110432978	beta-amylase	nonsynonymous SNP	69,849,749bp,G/T	Starch and sucrose metabolism
AJ2055	SORBI_3002G329400	8084089	beta-amylase	nonsynonymous SNP	69,839,681bp,C/T; 69,839,796bp,T/C; 69,840,140bp,G/C; 69,840,149bp,T/G; 69,840,155bp,G/A; 69,841,089bp,C/G; 69,841,384bp,G/A; 69,841,507bp,T/A; 69,841,508bp,G/C; 69,841,998bp,C/A	Starch and sucrose metabolism
AJ2055	SORBI_3006G070830	8155357	beta-fructofuranosidase, insoluble isoenzyme 2	nonsynonymous SNP	43,347,329bp,G/A; 43,347,817bp,G/C; 43,348,744bp,C/A	Starch and sucrose metabolism
AJ2055	SORBI_3006G070564	8155383	beta-fructofuranosidase, insoluble isoenzyme 2	nonsynonymous SNP	43,320,593bp,T/G; 43,322,336bp,C/T; 43,322,397bp,C/A; 43,324,055bp,A/C; 43,324,062bp,C/G	Starch and sucrose metabolism
				nonframeshift deletion	43,322,127bp,CCGCCGCCG/-	Starch and sucrose metabolism
AJ2055	SORBI_3006G070298	8155667	beta-fructofuranosidase, insoluble isoenzyme 2	nonsynonymous SNP	43,305,223bp,C/G; 43,305,239bp,G/T; 43,306,123bp,C/T; 43,306,522bp,C/T; 43,306,714bp,T/C	Starch and sucrose metabolism
				nonframeshift deletion	43,305,055bp,TTGCTG/-;43,306,250bp,CTC/-;43,306,385bp,CGTGGCCCCCGTCGT/-	Starch and sucrose metabolism
AJ2055	SORBI_3001G458400	8054201	beta-glucosidase 6	nonsynonymous SNP	73,466,484bp,C/T	Starch and sucrose metabolism
AJ2055	SORBI_3001G458600	8067457	beta-glucosidase 6	nonsynonymous SNP	73,477,750bp,T/G; 73,477,883bp,G/A; 73,477,916bp,G/T; 73,479,074bp,T/C; 73,480,036bp,A/G	Starch and sucrose metabolism
AJ2055	SORBI_3006G145500	8064478	beta-glucosidase 16	nonsynonymous SNP	50,725,178bp,C/T; 50,726,161bp,C/A; 50,726,639bp,T/A	Starch and sucrose metabolism
AJ2055	SORBI_3006G145600	8064479	beta-glucosidase 16	nonsynonymous SNP	50,733,928bp,T/A; 50,734,181bp,A/G; 50,734,205bp,T/C; 50,734,528bp,C/T; 50,735,114bp,C/T; 50,735,123bp,A/G; 50,735,282bp,A/T	Starch and sucrose metabolism
AJ2055	SORBI_3006G146000	8064486	beta-glucosidase 16	nonsynonymous SNP	50,797,214bp,C/A; 50,797,810bp,C/T; 50,798,037bp,T/G	Starch and sucrose metabolism
AJ2055	SORBI_3006G146100	8064487	beta-glucosidase 18	nonsynonymous SNP	50,806,204bp,T/C	Starch and sucrose metabolism
AJ2055	SORBI_3006G146200	8064488	beta-glucosidase 18	nonsynonymous SNP	50,817,550bp,C/T	Starch and sucrose metabolism
AJ2055	SORBI_3010G132400	8072863	beta-glucosidase 24	nonsynonymous SNP	18,287,387bp,A/C; 18,287,825bp,C/T; 18,288,174bp,C/T; 18,288,256bp,G/A; 18,289,885bp,A/G; 18,290,507bp,C/T; 18,292,344bp,C/T	Starch and sucrose metabolism
AJ2055	SORBI_3001G153800	8057232	beta-glucosidase 34	nonsynonymous SNP	12,365,668bp,A/C	Starch and sucrose metabolism
AJ2055	SORBI_3004G029400	8057509	beta-glucosidase BoGH3B	frameshift insertion	2,348,293bp,-/GTACC	Starch and sucrose metabolism
AJ2055	SORBI_3009G157300	110430318	beta-glucosidase BoGH3B-like	nonsynonymous SNP	51,487,880bp,C/G; 51,488,721bp,G/C; 51,490,284bp,A/G	Starch and sucrose metabolism
AJ2055	SORBI_3009G029800	8071271	endoglucanase 14	nonsynonymous SNP	2,663,041bp,C/T; 2,663,191bp,C/T; 2,663,997bp,G/T; 2,664,117bp,A/G	Starch and sucrose metabolism
AJ2055	SORBI_3001G452900	8085286	glucan endo-1,3-beta-glucosidase 3	nonsynonymous SNP	72,937,219bp,G/C	Starch and sucrose metabolism
AJ2055	SORBI_3003G280400	8069810	hexokinase-2	nonsynonymous SNP	61,559,202bp,G/A	Starch and sucrose metabolism,carbon metabolism
AJ2055	SORBI_3009G069800	8055699	hexokinase-7	nonsynonymous SNP	8,121,674bp,T/C	Starch and sucrose metabolism,carbon metabolism
AJ2055	SORBI_3007G014700	110436959	fructokinase-2	frameshift deletion	1,287,129bp,GCCCAA/-	Starch and sucrose metabolism
AJ2055	SORBI_3003G284700	8069829	probable alpha,alpha-trehalose-phosphate synthase [UDP-forming] 7	nonframeshift insertion	61,838,134bp,-/CCGGAG	Starch and sucrose metabolism
AJ2055	SORBI_3004G017700	8068253	probable alpha,alpha-trehalose-phosphate synthase [UDP-forming] 9	nonsynonymous SNP	1,384,673bp,A/T	Starch and sucrose metabolism
AJ2055	SORBI_3006G145700	8064482	probable inactive beta-glucosidase 14	stopgain	50,749,276bp,G/A; 50,750,245bp,G/A; 50,750,637bp,T/G; 50,750,701bp,G/C; 50,756,869bp,T/G	Starch and sucrose metabolism
AJ2055	SORBI_3006G145800	8064483	probable inactive beta-glucosidase 14	nonsynonymous SNP	50,777,939bp,T/A; 50,778,267bp,C/G; 50,778,333bp,C/A	Starch and sucrose metabolism
AJ2055	-	8064485	probable inactive beta-glucosidase 14	nonsynonymous SNP	50,786,317bp,C/T; 50,789,200bp,G/A; 50,795,152bp,C/G	Starch and sucrose metabolism
AJ2055	SORBI_3006G145300	8075927	probable inactive beta-glucosidase 14	nonsynonymous SNP	50,687,739bp,T/C; 50,688,698bp,G/T	Starch and sucrose metabolism
AJ2055	SORBI_3006G145400	8075928	probable inactive beta-glucosidase 14	nonsynonymous SNP	50,705,625bp,C/G; 50,706,418bp,A/C; 50,706,444bp,T/A; 50,707,427bp,C/T	Starch and sucrose metabolism
AJ2055	SORBI_3009G209300	8068976	probable starch synthase 4, chloroplastic/amyloplastic	nonsynonymous SNP	55,615,864bp,C/T	Starch and sucrose metabolism
AJ2055	SORBI_3010G205100	8067709	probable sucrose-phosphate synthase 3	nonsynonymous SNP	54,742,600bp,C/T	Starch and sucrose metabolism
AJ2055	SORBI_3009G233200	8074599	probable sucrose-phosphate synthase 4	nonsynonymous SNP	57,284,691bp,T/C	Starch and sucrose metabolism
AJ2055	SORBI_3001G322500	8062898	probable trehalase	nonsynonymous SNP	60,985,846bp,C/G; 60,989,443bp,C/T; 60,989,869bp,A/T	Starch and sucrose metabolism
AJ2055	SORBI_3010G093400	8081295	soluble starch synthase 2-3, chloroplastic/amyloplastic	nonsynonymous SNP	8,300,669bp,G/A; 8,303,592bp,C/T; 8,304,081bp,T/C	Starch and sucrose metabolism
AJ2055	SORBI_3002G291200	8077233	UTP--glucose-1-phosphate uridylyltransferase	nonframeshift deletion	66,932,841bp,CGCTGCCGC/-	Starch and sucrose metabolism
AJ2055	SORBI_3004G013500	8085210	UTP--glucose-1-phosphate uridylyltransferase	nonsynonymous SNP	1,107,622bp,T/C	Starch and sucrose metabolism
AJ2055	SORBI_3006G052500	8070830	2-oxoglutarate dehydrogenase, mitochondrial	nonsynonymous SNP	38,422,991bp,T/C	carbon metabolism
AJ2055	SORBI_3001G397400	8083997	acetate/butyrate--CoA ligase AAE7, peroxisomal	nonsynonymous SNP	68,261,851bp,G/C	carbon metabolism
AJ2055	SORBI_3003G061800	8075120	acyl-coenzyme A oxidase 4, peroxisomal	nonsynonymous SNP	5,406,282bp,G/A; 5,406,423bp,A/G; 5,406,438bp,C/G; 5,410,879bp,C/G	carbon metabolism
AJ2055	SORBI_3001G475800	8057637	alcohol dehydrogenase-like 7	nonsynonymous SNP	74,808,169bp,C/T; 74,808,877bp,A/G; 74,808,929bp,C/G	carbon metabolism
AJ2055	SORBI_3004G104700	110435098	aspartate aminotransferase, mitochondrial	nonsynonymous SNP	9,865,938bp,G/C	carbon metabolism
AJ2055	SORBI_3010G274500	8069231	catalase isozyme 1	nonsynonymous SNP	60,784,555bp,T/C	carbon metabolism
AJ2055	SORBI_3004G078000	8071625	citrate synthase 4, mitochondrial	nonsynonymous SNP	6,415,156bp,C/T	carbon metabolism
AJ2055	SORBI_3003G110100	8072387	cysteine synthase	nonsynonymous SNP	9,935,452bp,A/G	carbon metabolism
AJ2055	SORBI_3006G077900	8077588	cysteine synthase	nonsynonymous SNP	44,382,825bp,C/G	carbon metabolism
AJ2055	SORBI_3001G426100	8081530	cytosolic enolase 3	nonsynonymous SNP	70,575,352bp,T/C	carbon metabolism
AJ2055	SORBI_3006G243400	8079596	D-3-phosphoglycerate dehydrogenase 3, chloroplastic	nonsynonymous SNP	58,363,376bp,G/A	carbon metabolism
AJ2055	SORBI_3003G259200	8061877	D-glycerate 3-kinase, chloroplastic	nonsynonymous SNP	59,718,149bp,C/A; 59,719,333bp,T/C	carbon metabolism
AJ2055	SORBI_3004G093600	8085529	dihydrolipoyllysine-residue acetyltransferase component 2 of pyruvate dehydrogenase complex, mitochondrial	nonsynonymous SNP	8,013,331bp,G/T; 8,018,144bp,T/G	carbon metabolism
AJ2055	SORBI_3001G465400	110437027	dihydrolipoyllysine-residue succinyltransferase component of 2-oxoglutarate dehydrogenase complex 1, mitochondrial-like	nonsynonymous SNP	73,918,997bp,G/A	carbon metabolism
AJ2055	SORBI_3002G220200	8081018	formate--tetrahydrofolate ligase	nonsynonymous SNP	61,148,237bp,G/C; 61,148,449bp,C/G; 61,151,054bp,G/A; 61,151,713bp,C/A; 61,152,187bp,G/C	carbon metabolism
AJ2055	SORBI_3005G056400	8073648	fructose-bisphosphate aldolase, chloroplastic	nonsynonymous SNP	5,712,336bp,G/A	carbon metabolism
AJ2055	SORBI_3004G204900	110434344	glucose-6-phosphate 1-dehydrogenase, cytoplasmic isoform-like	nonsynonymous SNP	55,636,612bp,G/A; 55,639,164bp,G/A	carbon metabolism
AJ2055	SORBI_3006G165400	8055934	glutamate dehydrogenase 2, mitochondrial	nonsynonymous SNP	52,306,435bp,G/A	carbon metabolism
AJ2055	SORBI_3004G055700	8077176	glycine cleavage system H protein 2, mitochondrial	nonsynonymous SNP	4,497,857bp,A/G	carbon metabolism
AJ2055	SORBI_3008G039900	8066987	glycine dehydrogenase (decarboxylating), mitochondrial	nonsynonymous SNP	3,869,512bp,A/T; 3,869,635bp,G/T; 3,869,937bp,G/C; 3,870,287bp,T/G	carbon metabolism
AJ2055	SORBI_3002G032900	8079923	glyoxylate/hydroxypyruvate reductase HPR3	stoploss	3,012,434bp,A/G	carbon metabolism
AJ2055	SORBI_3006G005300	110436632	glyoxylate/hydroxypyruvate reductase HPR3-like	nonsynonymous SNP	828,801bp,G/T	carbon metabolism
AJ2055	SORBI_3003G195150	8078626	glyoxylate/succinic semialdehyde reductase 2, chloroplastic	nonsynonymous SNP	51,906,747bp,A/G	carbon metabolism
AJ2055	SORBI_3003G129900	8074533	isocitrate dehydrogenase [NAD] catalytic subunit 5, mitochondrial	nonsynonymous SNP	12,160,398bp,G/T; 12,161,056bp,C/A	carbon metabolism
AJ2055	SORBI_3006G141600	8075909	isocitrate dehydrogenase [NADP]	nonsynonymous SNP	50,373,720bp,T/G	carbon metabolism
AJ2055	SORBI_3002G324000	8084064	isocitrate lyase	nonsynonymous SNP	69,490,664bp,G/C	carbon metabolism
AJ2055	SORBI_3008G186200	8065238	malate dehydrogenase, glyoxysomal	nonsynonymous SNP	62,082,383bp,A/C	carbon metabolism
AJ2055	SORBI_3009G240700	8083786	malate dehydrogenase, mitochondrial	nonsynonymous SNP	57,804,067bp,C/A	carbon metabolism
AJ2055	SORBI_3001G201700	8067080	NAD-dependent malic enzyme 59 kDa isoform, mitochondrial	nonsynonymous SNP	18,303,490bp,C/T	carbon metabolism
AJ2055	SORBI_3002G309400	8077468	NAD-dependent malic enzyme 62 kDa isoform, mitochondrial	nonsynonymous SNP	68,357,700bp,C/T	carbon metabolism
AJ2055	SORBI_3007G140700	8080604	NADP-dependent glyceraldehyde-3-phosphate dehydrogenase	nonsynonymous SNP	56,980,961bp,G/C	carbon metabolism
AJ2055	SORBI_3003G280900	110433907	NADP-dependent malic enzyme	nonsynonymous SNP	61,587,259bp,A/G; 61,588,227bp,T/A	carbon metabolism
AJ2055	SORBI_3004G106900	8078313	phosphoenolpyruvate carboxylase 1	nonsynonymous SNP	10,208,275bp,T/C	carbon metabolism
AJ2055	SORBI_3010G160700	8058886	phosphoenolpyruvate carboxylase 3	nonsynonymous SNP	47,253,248bp,G/T	carbon metabolism
AJ2055	-	8055248	phosphoglycerate kinase, chloroplastic	nonsynonymous SNP	65,194,252bp,A/G; 65,194,291bp,A/C; 65,194,372bp,A/G	carbon metabolism
AJ2055	SORBI_3004G055200	110435132	phosphoglycerate kinase, cytosolic-like	nonsynonymous SNP	4,460,912bp,A/G	carbon metabolism
AJ2055	SORBI_3001G336500	8066294	probable 6-phosphogluconolactonase 1	nonsynonymous SNP	62,485,563bp,G/A	carbon metabolism
AJ2055	SORBI_3008G135701	8074233	probable ribose-5-phosphate isomerase 2	nonsynonymous SNP	56,441,617bp,C/G; 56,441,757bp,C/A; 56,441,805bp,T/A	carbon metabolism
AJ2055	SORBI_3003G279500	8059194	probable serine acetyltransferase 1	nonsynonymous SNP	61,509,665bp,C/G	carbon metabolism
AJ2055	SORBI_3007G068100	8085012	putative aconitate hydratase, cytoplasmic	nonsynonymous SNP	7,569,781bp,C/G	carbon metabolism
AJ2055	SORBI_3010G101300	8065712	pyruvate dehydrogenase E1 component subunit alpha-2, mitochondrial	nonsynonymous SNP	9,339,002bp,A/G	carbon metabolism
AJ2055	SORBI_3001G290600	8055615	pyruvate kinase isozyme G, chloroplastic	nonsynonymous SNP	56,769,977bp,T/C; 56,770,151bp,C/A	carbon metabolism
AJ2055	SORBI_3001G326900	8063204	pyruvate, phosphate dikinase 2	nonsynonymous SNP	61,376,032bp,A/G; 61,376,820bp,A/G; 61,376,851bp,C/G; 61,379,366bp,G/A	carbon metabolism
AJ2055	SORBI_3001G491000	110433451	ribulose-phosphate 3-epimerase, chloroplastic	nonsynonymous SNP	76,088,326bp,G/C	carbon metabolism
AJ2055	SORBI_3006G075500	8073009	SH3 and multiple ankyrin repeat domains protein 1	nonsynonymous SNP	43,981,741bp,T/C	MAPK signaling pathway
				nonframeshift deletion	43,981,703bp,CGGCGC/-	MAPK signaling pathway
AJ2055	SORBI_3009G217600	8069003	mitogen-activated protein kinase kinase kinase 2	nonsynonymous SNP	56,191,863bp,C/A; 56,191,918bp,T/A; 56,191,939bp,T/A	MAPK signaling pathway
AJ2055	SORBI_3009G012100	8067324	chitinase 12	nonsynonymous SNP	1,066,410bp,A/G; 1,066,420bp,T/C; 1,066,422bp,G/A	MAPK signaling pathway
				nonframeshift insertion	1,065,963bp,-/GCGGTG	MAPK signaling pathway
AJ2055	SORBI_3005G044700	8070657	mitogen-activated protein kinase kinase 9	nonsynonymous SNP	4,217,867bp,A/C; 4,218,317bp,A/T	MAPK signaling pathway
AJ2055	SORBI_3006G233600	8079549	EPIDERMAL PATTERNING FACTOR-like protein 6	nonsynonymous SNP	57,552,957bp,G/T	MAPK signaling pathway
AJ2055	SORBI_3003G268700	110434163	mitogen-activated protein kinase kinase kinase A-like	nonsynonymous SNP	60,532,476bp,C/A; 60,532,606bp,C/G; 60,533,152bp,T/A; 60,533,195bp,C/G; 60,533,270bp,T/G	MAPK signaling pathway
				nonframeshift insertion	60,533,016bp,-/ACG	MAPK signaling pathway
				nonframeshift deletion	60,533,141bp,GCAGCA/-	MAPK signaling pathway
AJ2055	SORBI_3009G161800	110430337	probable protein phosphatase 2C 49	nonsynonymous SNP	51,881,455bp,A/C; 51,881,931bp,C/T	MAPK signaling pathway
AJ2055	SORBI_3004G163300	8059618	serine/threonine-protein kinase CTR1	nonsynonymous SNP	51,261,769bp,C/A; 51,263,578bp,C/G; 51,263,734bp,C/A; 51,265,102bp,G/C; 51,265,940bp,G/T	MAPK signaling pathway
				nonframeshift insertion	51,263,520bp,-/GATCAGTAA	MAPK signaling pathway
AJ2055	SORBI_3004G083300	8071648	EIN3-binding F-box protein 1	nonsynonymous SNP	6,856,485bp,C/T	MAPK signaling pathway
AJ2055	SORBI_3006G104400	8057466	-	nonsynonymous SNP	47,419,619bp,C/G	MAPK signaling pathway
AJ2055	SORBI_3010G152700	8058852	transcription factor SPEECHLESS	nonsynonymous SNP	44,484,679bp,G/C; 44,484,680bp,T/A	MAPK signaling pathway
				nonframeshift deletion	44,484,670bp,TCC/-	MAPK signaling pathway
AJ2055	SORBI_3001G287600	8055143	transcription factor MYC2	nonsynonymous SNP	56,318,887bp,T/A; 56,319,843bp,T/G; 56,319,901bp,C/G; 56,319,979bp,T/A	MAPK signaling pathway
				nonframeshift insertion	56,319,814bp,-/GTGCTG	MAPK signaling pathway
				nonframeshift deletion	56,319,942bp,GGC/-	MAPK signaling pathway
AJ2055	SORBI_3007G148300	8077890	respiratory burst oxidase homolog protein E	nonsynonymous SNP	57,919,358bp,C/G; 57,921,176bp,G/A	MAPK signaling pathway
AJ2055	SORBI_3009G247700	8064748	WRKY transcription factor 22	nonsynonymous SNP	58,309,496bp,T/G	MAPK signaling pathway
AJ2055	SORBI_3009G149900	8058510	serine/threonine-protein kinase SAPK4	nonsynonymous SNP	50,649,912bp,A/T	MAPK signaling pathway
AJ2055	SORBI_3002G040900	8081149	VQ motif-containing protein 20	nonsynonymous SNP	3,944,517bp,C/T	MAPK signaling pathway
				nonframeshift deletion	3,944,592bp,GCGGCG/-	MAPK signaling pathway
				nonframeshift insertion	3,944,728bp,-/TCA; 3,944,847bp,-/CGG	MAPK signaling pathway
AJ2055	SORBI_3004G079900	8082897	probable copper-transporting ATPase HMA5	nonsynonymous SNP	6,570,512bp,C/T; 6,573,893bp,A/G	MAPK signaling pathway
AJ2055	SORBI_3003G226600	8084855	probable WRKY transcription factor 27	nonsynonymous SNP	56,294,726bp,C/G	MAPK signaling pathway
AJ2055	SORBI_3003G161500	8075354	respiratory burst oxidase homolog protein B	nonsynonymous SNP	19,275,042bp,C/T; 19,275,648bp,A/T; 19,276,732bp,C/T; 19,276,847bp,C/A	MAPK signaling pathway
AJ2055	SORBI_3003G198200	8078643	probable protein phosphatase 2C 6	nonsynonymous SNP	52,417,141bp,G/C; 52,417,415bp,T/A; 52,417,775bp,T/G	MAPK signaling pathway
				nonframeshift insertion	52,416,988bp,-/GGC	MAPK signaling pathway
AJ2055	SORBI_3002G327600	8081709	ethylene receptor 4	nonsynonymous SNP	69,715,314bp,T/C; 69,715,488bp,A/C; 69,715,516bp,C/A; 69,715,650bp,G/C; 69,715,689bp,G/C; 69,715,795bp,C/G	MAPK signaling pathway
				nonframeshift insertion	69,715,331bp,-/TGT	MAPK signaling pathway
AJ2055	SORBI_3005G175800	8066681	probable calcium-binding protein CML45	nonsynonymous SNP	65,756,918bp,G/T; 65,756,965bp,T/C; 65,757,084bp,T/A; 65,757,087bp,A/G; 65,757,092bp,G/C	MAPK signaling pathway
				nonframeshift deletion	65,757,111bp,CAG/-	MAPK signaling pathway
AJ2055	SORBI_3005G046100	8070663	transcription factor VIP1	nonsynonymous SNP	4,372,592bp,A/G; 4,372,676bp,T/A	MAPK signaling pathway
				nonframeshift deletion	4,372,621bp,AGGTGGAGG/-	MAPK signaling pathway
				nonframeshift insertion	4,375,830bp,-/CAG	MAPK signaling pathway
AJ2055	SORBI_3006G104000	8073417	ETHYLENE INSENSITIVE 3-like 5 protein	nonsynonymous SNP	47,392,747bp,T/G	MAPK signaling pathway
AJ2055	SORBI_3009G238600	8074621	probable protein phosphatase 2C 51	nonsynonymous SNP	57,655,157bp,G/C; 57,655,214bp,G/C	MAPK signaling pathway
AJ2055	SORBI_3001G333400	8066280	pathogenesis-related protein PRB1-2	nonsynonymous SNP	62,222,525bp,A/G; 62,222,672bp,A/G	MAPK signaling pathway
				nonframeshift insertion	62,222,440bp,-/CGC; 62,222,668bp,-/GTC	MAPK signaling pathway
AJ2055	SORBI_3010G274500	8069231	catalase isozyme 1	nonsynonymous SNP	60,784,555bp,T/C	MAPK signaling pathway
AJ2055	SORBI_3010G186200	8065078	EIN3-binding F-box protein 1	nonsynonymous SNP	52,681,154bp,T/A; 52,681,476bp,T/A	MAPK signaling pathway
AJ2055	SORBI_3003G269000	8068066	mitogen-activated protein kinase kinase kinase 3	nonsynonymous SNP	60,582,137bp,A/G; 60,582,304bp,C/T	MAPK signaling pathway
AJ2055	SORBI_3002G023200	8059913	pathogenesis-related protein PRB1-3	nonsynonymous SNP	2,133,077bp,A/G	MAPK signaling pathway
				nonframeshift deletion	2,132,901bp,GCCCCTTGC/-	MAPK signaling pathway
				nonframeshift insertion	2,133,395bp,-/ATA	MAPK signaling pathway
AJ2055	SORBI_3002G023300	8085837	pathogenesis-related protein PRB1-3	nonsynonymous SNP	2,145,287bp,G/A; 2,145,347bp,C/A	MAPK signaling pathway
AJ2055	SORBI_3005G139700	8056984	respiratory burst oxidase homolog protein B	nonsynonymous SNP	59,445,312bp,T/C; 59,447,656bp,G/A	MAPK signaling pathway
				nonframeshift deletion	59,447,511bp,GAC/-; 59,447,804bp,TA/-	MAPK signaling pathway
				nonframeshift insertion	59,447,471bp,-/TCCCTGTCCCTG; 59,447,716bp,-/TAGGG; 59,447,922bp,-/TGTGTGTGTGTGTGTAGCTGACCGTGTGTG; 59,447,922bp,-/TGTGTGTGTGTGTAGCTGACCGTGTGTG	MAPK signaling pathway
AJ2055	-	8064237	protein MKS1	nonsynonymous SNP	52,062,516bp,A/C; 52,062,542bp,T/G; 52,062,723bp,G/A; 52,062,900bp,A/C; 52,062,974bp,G/C; 52,063,164bp,G/C	MAPK signaling pathway
				nonframeshift deletion	52,062,531bp,GCGCAT/-; 52,062,756bp,TCGCAG/-	MAPK signaling pathway
				nonframeshift insertion	52,062,588bp,-/AGC	MAPK signaling pathway
AJ2055	SORBI_3001G289100	8055151	abscisic acid receptor PYR1	nonsynonymous SNP	56,560,707bp,A/T	MAPK signaling pathway
AJ2055	SORBI_3009G170700	8061804	abscisic acid receptor PYL4	nonsynonymous SNP	52,642,728bp,C/A	MAPK signaling pathway
				nonframeshift deletion	52,642,735bp,TCCGGCTCCGGCGCC/-	MAPK signaling pathway
AJ2055	SORBI_3004G189100	8068938	putative ETHYLENE INSENSITIVE 3-like 4 protein	nonsynonymous SNP	54,101,805bp,T/C; 54,102,161bp,G/C; 54,102,455bp,G/C; 54,102,512bp,G/T; 54,102,554bp,C/G; 54,102,693bp,T/A; 54,102,695bp,C/A; 54,102,935bp,T/G	MAPK signaling pathway
				nonframeshift insertion	54,101,768bp,-/CCGGCG; 54,101,846bp,-/TGGAGG	MAPK signaling pathway
AJ2055	SORBI_3004G317200	8081937	LRR receptor-like serine/threonine-protein kinase ERECTA	nonsynonymous SNP	65,309,214bp,G/T	MAPK signaling pathway
AJ2055	SORBI_3009G171600	8076992	WRKY transcription factor WRKY24	nonsynonymous SNP	52,698,138bp,A/T; 52,698,140bp,G/T; 52,698,685bp,T/A	MAPK signaling pathway
				nonframeshift deletion	52,698,161bp,GGCTGCTGCTGCTGCTGCTGC/-; 52,698,719bp,ACG/-	MAPK signaling pathway
AJ2055	SORBI_3004G091600	8071681	ethylene receptor 4	nonsynonymous SNP	7,780,319bp,G/A; 7,780,464bp,G/A; 7,780,742bp,A/T; 7,780,853bp,C/G; 7,781,312bp,A/G; 7,781,654bp,C/T; 7,781,782bp,C/G; 7,781,824bp,T/G; 7,781,848bp,C/G; 7,781,983bp,T/A; 7,782,056bp,G/A; 7,782,069bp,G/C	MAPK signaling pathway
				nonframeshift insertion	7,780,836bp,-/CGACGTCATGGAGAC; 7,781,863bp,-/GAGCCGGCACGG	MAPK signaling pathway
				nonframeshift deletion	7,781,916bp,AAG/-	MAPK signaling pathway
AJ2055	SORBI_3001G484400	8059792	copper-transporting ATPase PAA2, chloroplastic	nonsynonymous SNP	75,540,616bp,A/G	MAPK signaling pathway
AJ2055	SORBI_3010G182966	8065062	cytochrome P450 734A4	nonsynonymous SNP	52,278,598bp,C/G	Brassinosteroid biosynthesis
				nonframeshift insertion	52,278,587bp,-/GAGACG	Brassinosteroid biosynthesis
AJ2055	SORBI_3002G216200	8062746	cytochrome P450 71A1	nonsynonymous SNP	60,830,852bp,G/A; 60,830,926bp,A/G	Brassinosteroid biosynthesis
AJ2055	SORBI_3002G216500	8080997	cytochrome P450 71A1	nonsynonymous SNP	60,855,271bp,T/C; 60,855,467bp,C/T; 60,855,476bp,C/T; 60,855,492bp,C/G; 60,856,291bp,A/C	Brassinosteroid biosynthesis
AJ2055	SORBI_3001G172400	8062533	cytochrome P450 85A1	nonsynonymous SNP	14,437,391bp,C/G	Brassinosteroid biosynthesis
AJ2055	SORBI_3005G030400	8085636	cytochrome P450 90A4	nonsynonymous SNP	2,709,071bp,C/T; 2,709,098bp,A/G	Brassinosteroid biosynthesis
				nonframeshift insertion	2,709,090bp,-/TGCGGC	Brassinosteroid biosynthesis
AJ2055	SORBI_3002G044200	8086442	flavonoid 3'-monooxygenase	nonsynonymous SNP	4,201,009bp,A/T; 4,201,799bp,A/G	Brassinosteroid biosynthesis
AJ2055	SORBI_3001G445900	8056846	cytochrome P450 90B2	nonsynonymous SNP	72,265,974bp,G/C	Brassinosteroid biosynthesis
AJ2055	SORBI_3004G086400	8071661	cytochrome P450 734A2	nonsynonymous SNP	7,211,725bp,C/T; 7,212,511bp,T/C; 7,213,206bp,T/C	Brassinosteroid biosynthesis
AJ2055	SORBI_3003G261700	8068035	adenylate isopentenyltransferase	nonsynonymous SNP	59,953,845bp,G/A; 59,954,229bp,C/A	Zeatin biosynthesis
AJ2055	SORBI_3009G223100	8074559	adenylate isopentenyltransferase	nonsynonymous SNP	56,567,417bp,G/C; 56,567,524bp,A/G; 56,567,894bp,G/C; 56,568,021bp,C/A; 56,568,390bp,G/T	Zeatin biosynthesis
				nonframeshift insertion	56,567,485bp,-/TTG	Zeatin biosynthesis
AJ2055	SORBI_3004G087100	8071663	UDP-glycosyltransferase 73C1	nonsynonymous SNP	7,333,255bp,G/A; 7,333,957bp,A/G	Zeatin biosynthesis
AJ2055	SORBI_3009G064300	8072714	UDP-glycosyltransferase 73E1	nonsynonymous SNP	6,853,732bp,C/G; 6,853,797bp,T/G; 6,854,107bp,C/T; 6,854,277bp,G/A; 6,854,522bp,C/G; 6,854,625bp,A/G	Zeatin biosynthesis
				nonframeshift insertion	6854553bp,-/CGT	Zeatin biosynthesis
AJ2055	SORBI_3003G162200	8075359	adenylate isopentenyltransferase 5, chloroplastic	nonsynonymous SNP	19,716,321bp,A/C; 19,716,401bp,G/C; 19,716,688bp,C/G; 19,716,825bp,C/G; 19,717,237bp,C/T	Zeatin biosynthesis
				nonframeshift insertion	19,717,204bp,-/TTTCCT	Zeatin biosynthesis
AJ2055	SORBI_3005G192200	8068316	UDP-glycosyltransferase 73C7	nonsynonymous SNP	67,572,827bp,G/C; 67,573,093bp,A/C; 67,573,247bp,A/T; 67,573,269bp,C/A; 67,573,402bp,G/A	Zeatin biosynthesis
AJ2055	SORBI_3002G405000	8072258	cis-zeatin O-glucosyltransferase 1	nonsynonymous SNP	75,471,366bp,C/T; 75,471,396bp,C/T; 75,471,500bp,G/A; 75,471,507bp,C/T; 75,472,147bp,G/C; 75,472,196bp,C/T	Zeatin biosynthesis
AJ2055	SORBI_3007G133600	8075646	cytokinin hydroxylase	nonsynonymous SNP	55,673,189bp,A/C	Zeatin biosynthesis
AJ2055	SORBI_3004G094000	8085531	cytokinin dehydrogenase 7	nonsynonymous SNP	8,066,189bp,T/G; 8,066,591bp,A/T; 8,066,766bp,A/G; 8,067,538bp,A/G; 8,067,704bp,A/G	Zeatin biosynthesis
AJ2055	SORBI_3004G093900	8085530	cytokinin dehydrogenase 7	nonsynonymous SNP	8,036,938bp,A/G; 8,036,950bp,C/T; 8,037,095bp,G/A; 8,037,248bp,C/T; 8,037,427bp,T/A; 8,037,548bp,C/T; 8,037,573bp,C/T	Zeatin biosynthesis
AJ2055	SORBI_3007G151400	8080651	cytokinin dehydrogenase 11	nonsynonymous SNP	58,344,078bp,G/T; 58,344,599bp,T/C; 58,344,866bp,A/G; 58,344,885bp,A/G	Zeatin biosynthesis
				nonframeshift deletion	58,344,819bp,AGCCGC/-	Zeatin biosynthesis
AJ2055	SORBI_3006G151500	8056020	cytokinin dehydrogenase 8	nonsynonymous SNP	51,225,607bp,A/C; 51,225,700bp,A/G	Zeatin biosynthesis
				nonframeshift insertion	51,224,763bp,-/TCGTCGTCGTCG	Zeatin biosynthesis
				nonframeshift deletion	51,224,887bp,AGCGACGGGGACGGGGAC/-	Zeatin biosynthesis
AJ2055	SORBI_3003G313800	8085661	cytokinin dehydrogenase 5	nonsynonymous SNP	64,200,108bp,A/C	Zeatin biosynthesis

## Sheet: RN133
Name	Gene ID	Entrez Gene ID	Gene description	Variation type	Variation information	metabolic type
RN133	SORBI_3003G213800	8082518	1,4-alpha-glucan-branching enzyme 3, chloroplastic/amyloplastic	nonsynonymous SNP	54,791,826bp,T/G	Starch and sucrose metabolism
RN133	SORBI_3002G383700	8079356	4-alpha-glucanotransferase DPE1, chloroplastic/amyloplastic	nonsynonymous SNP	73,925,312bp,G/C; 73,925,316bp,T/G	Starch and sucrose metabolism
RN133	SORBI_3002G407000	8072271	4-alpha-glucanotransferase DPE2	nonsynonymous SNP	75,633,591bp,C/T; 75,633,792bp,A/C; 75,633,793bp,C/A; 75,634,133bp,A/C; 75,634,598bp,A/G; 75,637,758bp,G/A	Starch and sucrose metabolism
RN133	SORBI_3007G144300	8080621	alpha,alpha-trehalose-phosphate synthase [UDP-forming] 5	nonsynonymous SNP	57,426,296bp,C/T; 57,426,760bp,T/G	Starch and sucrose metabolism
				nonframeshift deletion	57,425,404bp,GGC/-	Starch and sucrose metabolism
RN133	SORBI_3002G194700	8055795	alpha,alpha-trehalose-phosphate synthase [UDP-forming] 6	nonsynonymous SNP	58,286,569bp,C/G; 58,288,533bp,G/A	Starch and sucrose metabolism
				nonframeshift deletion	58,286,365bp,GCAGCG/-;58,288,527bp,GCA/-	Starch and sucrose metabolism
RN133	SORBI_3003G276400	8069792	alpha-amylase 3, chloroplastic	nonsynonymous SNP	61,276,860bp,A/C	Starch and sucrose metabolism
RN133	-	8056206	alpha-amylase type A isozyme	frameshift insertion	57,703,977bp,-/GCGC	Starch and sucrose metabolism
RN133	SORBI_3002G184500	8065370	alpha-amylase isozyme 2A	nonsynonymous SNP	56,839,005bp,A/T; 56,839,049bp,T/C; 56,839,640bp,C/A	Starch and sucrose metabolism
RN133	SORBI_3007G156400	8083539	alpha-amylase isozyme 3B	nonsynonymous SNP	59,088,900bp,A/G	Starch and sucrose metabolism
RN133	SORBI_3002G225600	8063704	alpha-amylase isozyme 3C	nonframeshift deletion	61,763,090bp,CCT/-	Starch and sucrose metabolism
RN133	SORBI_3003G358600	8060105	alpha-glucan phosphorylase, H isozyme	nonsynonymous SNP	67,627,752bp,T/A; 67,630,574bp,C/T	Starch and sucrose metabolism
RN133	SORBI_3002G136200	8062554	beta-amylase 2, chloroplastic	nonsynonymous SNP	20,574,021bp,C/G	Starch and sucrose metabolism
RN133	SORBI_3001G293800	8058060	beta-amylase 3, chloroplastic	nonsynonymous SNP	57,202,473bp,A/G; 57,202,573bp,C/A	Starch and sucrose metabolism
				nonframeshift deletion	57,202,591bp,TGCACG/-	Starch and sucrose metabolism
RN133	SORBI_3004G027800	8069915	beta-amylase 8	nonsynonymous SNP	2,239,053bp,C/A; 2,239,055bp,C/T; 2,239,774bp,C/G	Starch and sucrose metabolism
RN133	SORBI_3002G329500	110432978	beta-amylase	nonsynonymous SNP	69,849,637bp,A/C; 69,850,716bp,G/A; 69,851,554bp,A/G; 69,851,852bp,A/G	Starch and sucrose metabolism
RN133	SORBI_3002G329400	8084089	beta-amylase	nonsynonymous SNP	69,839,786bp,C/G; 69,839,796bp,T/C; 69,839,848bp,G/T; 69,840,140bp,G/C; 69,840,149bp,T/G; 69,840,155bp,G/A; 69,840,438bp,G/C; 69,840,986bp,G/C; 69,841,089bp,C/G; 69,841,384bp,G/A; 69,841,507bp,T/A	Starch and sucrose metabolism
RN133	SORBI_3006G160700	8058343	beta-fructofuranosidase 1	nonsynonymous SNP	51,858,226bp,G/T; 51,862,223bp,G/C	Starch and sucrose metabolism
RN133	SORBI_3004G166700	110434887	beta-fructofuranosidase, cell wall isozyme	nonsynonymous SNP	51,655,189bp,A/C; 51,656,137bp,A/G; 51,656,772bp,C/G	Starch and sucrose metabolism
RN133	SORBI_3006G070830	8155357	beta-fructofuranosidase, insoluble isoenzyme 2	nonsynonymous SNP	43,347,817bp,G/C; 43,348,744bp,C/A	Starch and sucrose metabolism
RN133	SORBI_3006G070564	8155383	beta-fructofuranosidase, insoluble isoenzyme 2	nonsynonymous SNP	43,320,593bp,T/G; 43,322,336bp,C/T; 43,322,397bp,C/A; 43,324,055bp,A/C; 43,324,062bp,C/G	Starch and sucrose metabolism
				nonframeshift deletion	43,322,127bp,CCGCCGCCG/-	Starch and sucrose metabolism
RN133	SORBI_3006G070298	8155667	beta-fructofuranosidase, insoluble isoenzyme 2	nonsynonymous SNP	43,305,239bp,G/T; 43,306,123bp,C/T; 43,306,522bp,C/T; 43,306,714bp,T/C	Starch and sucrose metabolism
				nonframeshift deletion	43,305,055bp,TTGCTG/-;43,306,250bp,CTC/-;43,306,388bp,GGCCCCCGTCGTCGT/-	Starch and sucrose metabolism
RN133	SORBI_3001G099700	8059936	beta-fructofuranosidase, insoluble isoenzyme 3	nonsynonymous SNP	7,624,974bp,C/G; 7,625,183bp,A/G	Starch and sucrose metabolism
				nonframeshift deletion	7,624,315bp,GCCGCC/-	Starch and sucrose metabolism
				nonframeshift insertion	7,624,952bp,-/CGCCGCCGCCGCCGC	Starch and sucrose metabolism
RN133	SORBI_3006G255500	8082558	beta-fructofuranosidase, insoluble isoenzyme 5	nonsynonymous SNP	59,279,983bp,C/T; 59,280,401bp,G/A; 59,280,435bp,G/C; 59,280,617bp,T/A; 59,280,706bp,G/T; 59,281,467bp,C/G	Starch and sucrose metabolism
RN133	SORBI_3006G255600	8082559	beta-fructofuranosidase, insoluble isoenzyme 7	nonsynonymous SNP	59,284,086bp,A/T; 59,284,167bp,G/A; 59,286,369bp,A/C	Starch and sucrose metabolism
				frameshift insertion	59,286,457bp,-/CCGG	Starch and sucrose metabolism
RN133	SORBI_3003G389000	8078677	beta-glucosidase 4	nonsynonymous SNP	69,997,238bp,C/A	Starch and sucrose metabolism
				frameshift deletion	69,997,011bp,CATGCTC/-	Starch and sucrose metabolism
RN133	SORBI_3001G458400	8054201	beta-glucosidase 6	nonsynonymous SNP	73,466,484bp,C/T	Starch and sucrose metabolism
				nonframeshift insertion	73,466,494bp,-/CAGGGCCAGGGC	Starch and sucrose metabolism
RN133	SORBI_3006G117100	8058701	beta-glucosidase 12	frameshift deletion	48,492,892bp,CAGAA/-	Starch and sucrose metabolism
RN133	SORBI_3009G113800	8062700	beta-glucosidase 20	nonsynonymous SNP	45,481,852bp,A/C; 45,482,666bp,C/A; 45,483,177bp,A/C; 45,483,464bp,G/A; 45,483,742bp,C/T; 45,484,542bp,C/A	Starch and sucrose metabolism
RN133	SORBI_3010G132400	8072863	beta-glucosidase 24	nonsynonymous SNP	18,292,544bp,G/A	Starch and sucrose metabolism
				nonframeshift deletion	18,292,555bp,GAG/-	Starch and sucrose metabolism
RN133	SORBI_3004G029400	8057509	beta-glucosidase BoGH3B	nonsynonymous SNP	2,347,914bp,A/T	Starch and sucrose metabolism
				frameshift insertion	2,348,293bp,-/GTACC	Starch and sucrose metabolism
RN133	SORBI_3004G029100	8069922	beta-glucosidase BoGH3B	nonsynonymous SNP	2,317,264bp,T/C	Starch and sucrose metabolism
RN133	SORBI_3004G029300	8069923	beta-glucosidase BoGH3B	nonsynonymous SNP	2,340,013bp,A/T	Starch and sucrose metabolism
RN133	SORBI_3009G157300	110430318	beta-glucosidase BoGH3B-like	nonsynonymous SNP	51,487,880bp,C/G	Starch and sucrose metabolism
RN133	SORBI_3001G089100	110437359	beta-glucosidase BoGH3B-like	nonsynonymous SNP	6,920,309bp,C/T; 6,920,890bp,G/A; 6,921,243bp,T/C	Starch and sucrose metabolism
RN133	SORBI_3006G090900	8080345	endoglucanase 11	nonsynonymous SNP	46,082,426bp,C/G	Starch and sucrose metabolism
RN133	SORBI_3006G134700	8060203	endoglucanase 12	nonsynonymous SNP	49,799,658bp,G/C; 49,799,769bp,G/A; 49,799,831bp,G/C	Starch and sucrose metabolism
RN133	SORBI_3010G106100	8061520	endoglucanase 17	nonsynonymous SNP	10,169,892bp,C/G	Starch and sucrose metabolism
				nonframeshift insertion	10,167,740bp,-/CGGCGG	Starch and sucrose metabolism
				frameshift deletion	10,170,666bp,TGTGC/-;10,170,714bp,TGGT/-	Starch and sucrose metabolism
RN133	SORBI_3001G452900	8085286	glucan endo-1,3-beta-glucosidase 3	nonsynonymous SNP	72,937,219bp,G/C; 72,937,234bp,G/A; 72,937,237bp,C/G	Starch and sucrose metabolism
RN133	SORBI_3002G351700	8055689	glucan endo-1,3-beta-glucosidase 4	nonsynonymous SNP	71,538,998bp,C/T	Starch and sucrose metabolism
RN133	SORBI_3002G160400	8064663	glucose-1-phosphate adenylyltransferase small subunit, chloroplastic/amyloplastic	nonsynonymous SNP	49,533,258bp,G/C	Starch and sucrose metabolism
RN133	SORBI_3002G088600	8069151	glucose-1-phosphate adenylyltransferase large subunit 1	nonframeshift insertion	9,345,148bp,-/GCCGCCGCC;9,345,423bp,-/GGCGGCGGC	Starch and sucrose metabolism
RN133	SORBI_3002G116000	8057926	granule-bound starch synthase 1b, chloroplastic/amyloplastic	nonsynonymous SNP	14,335,189bp,C/A	Starch and sucrose metabolism
RN133	SORBI_3009G119100	8076818	hexokinase-10	nonsynonymous SNP	46,791,987bp,T/A	Starch and sucrose metabolism,carbon metabolism
RN133	SORBI_3003G280400	8069810	hexokinase-2	nonsynonymous SNP	61,559,202bp,G/A	Starch and sucrose metabolism,carbon metabolism
RN133	SORBI_3003G035500	8084358	hexokinase-8	nonsynonymous SNP	3,256,103bp,A/G	Starch and sucrose metabolism,carbon metabolism
RN133	SORBI_3007G204600	8081346	isoamylase 1, chloroplastic	nonsynonymous SNP	63,516,775bp,C/T; 63,516,826bp,C/T; 63,517,492bp,A/C; 63,517,930bp,T/A	Starch and sucrose metabolism
RN133	SORBI_3004G325900	8082723	probable alpha,alpha-trehalose-phosphate synthase [UDP-forming] 11	nonsynonymous SNP	66,113,187bp,A/T; 66,114,140bp,T/C; 66,114,878bp,G/A; 66,114,995bp,C/G	Starch and sucrose metabolism
RN133	SORBI_3004G017700	8068253	probable alpha,alpha-trehalose-phosphate synthase [UDP-forming] 9	nonsynonymous SNP	1,384,673bp,A/T; 1,385,584bp,G/C	Starch and sucrose metabolism
RN133	SORBI_3003G284700	8069829	probable alpha,alpha-trehalose-phosphate synthase [UDP-forming] 7	nonframeshift insertion	61,838,134bp,-/CCGGAG	Starch and sucrose metabolism
RN133	SORBI_3010G227400	8061607	probable alpha-glucosidase Os06g0675700	nonsynonymous SNP	57,048,118bp,A/G; 57,048,126bp,T/C	Starch and sucrose metabolism
RN133	SORBI_3009G041000	8075958	probable sucrose-phosphatase 3	nonsynonymous SNP	3,946,178bp,T/G; 3,946,314bp,G/C; 3,946,354bp,C/T; 3,946,899bp,T/C; 3,947,232bp,G/C; 3,948,198bp,G/C	Starch and sucrose metabolism
RN133	SORBI_3009G233200	8074599	probable sucrose-phosphate synthase 4	nonsynonymous SNP	57,283,825bp,C/T	Starch and sucrose metabolism
				frameshift deletion	57,280,577bp,TA/-	Starch and sucrose metabolism
RN133	SORBI_3005G089600	8071544	probable sucrose-phosphate synthase 5	nonsynonymous SNP	12,855,792bp,C/A	Starch and sucrose metabolism
				nonframeshift deletion	12,856,721bp,TCGCCGGCGCGG/-	Starch and sucrose metabolism
RN133	SORBI_3001G322500	8062898	probable trehalase	nonsynonymous SNP	60,985,846bp,C/G; 60,989,443bp,C/T; 60,989,869bp,A/T	Starch and sucrose metabolism
RN133	SORBI_3002G381500	8063494	probable trehalose-phosphate phosphatase 3	nonsynonymous SNP	73,786,818bp,G/C	Starch and sucrose metabolism
RN133	SORBI_3002G381600	8079341	probable trehalose-phosphate phosphatase 3	nonsynonymous SNP	73,802,269bp,G/T	Starch and sucrose metabolism
RN133	SORBI_3002G184600	8065371	probable trehalose-phosphate phosphatase 6	nonsynonymous SNP	56,856,719bp,G/T; 56,856,720bp,C/T	Starch and sucrose metabolism
RN133	SORBI_3010G089600	8080055	probable trehalose-phosphate phosphatase 8	nonframeshift insertion	7,727,113bp,-/ACC	Starch and sucrose metabolism
RN133	SORBI_3004G238600	8066439	soluble starch synthase 2-2, chloroplastic/amyloplastic	nonsynonymous SNP	58,643,535bp,T/C; 58,643,570bp,A/G; 58,645,675bp,A/G	Starch and sucrose metabolism
RN133	SORBI_3010G093400	8081295	soluble starch synthase 2-3, chloroplastic/amyloplastic	nonsynonymous SNP	8,303,592bp,C/T; 8,304,081bp,T/C	Starch and sucrose metabolism
RN133	SORBI_3007G068200	8085013	starch synthase 3, chloroplastic/amyloplastic	nonsynonymous SNP	7,590,365bp,C/A; 7,590,528bp,A/T; 7,590,740bp,G/T; 7,590,874bp,G/T; 7,590,886bp,G/C; 7,590,890bp,T/A; 7,590,921bp,C/G; 7,591,112bp,G/A; 7,591,148bp,A/G; 7,591,247bp,A/T; 7,592,447bp,A/G; 7,595,246bp,G/A	Starch and sucrose metabolism
RN133	SORBI_3001G378300	8082319	sucrose synthase 4	nonsynonymous SNP	66,642,881bp,G/A; 66,645,026bp,C/A	Starch and sucrose metabolism
RN133	SORBI_3004G357600	8056263	sucrose synthase 6	nonframeshift insertion	68,447,686bp,-/GGC	Starch and sucrose metabolism
RN133	SORBI_3010G276700	110431016	sucrose synthase 7	nonsynonymous SNP	60,982,012bp,C/G	Starch and sucrose metabolism
RN133	SORBI_3009G040900	8069481	sucrose-phosphatase 2	nonsynonymous SNP	3,943,502bp,G/A; 3,943,712bp,A/G; 3,944,266bp,G/A; 3,944,309bp,A/G; 3,944,842bp,T/C; 3,945,144bp,C/T	Starch and sucrose metabolism
RN133	SORBI_3003G403300	8079789	sucrose-phosphate synthase	nonsynonymous SNP	71,117,813bp,A/C	Starch and sucrose metabolism
				nonframeshift insertion	71,120,373bp,-/GCCTCC	Starch and sucrose metabolism
RN133	SORBI_3004G013500	8085210	UTP--glucose-1-phosphate uridylyltransferase	nonsynonymous SNP	1,107,622bp,T/C	Starch and sucrose metabolism
RN133	SORBI_3006G052500	8070830	2-oxoglutarate dehydrogenase, mitochondrial	nonsynonymous SNP	38,422,991bp,T/C; 38,424,179bp,A/G; 38,425,127bp,A/T; 38,425,348bp,A/G; 38,427,799bp,G/A; 38,428,336bp,C/A	carbon metabolism
RN133	SORBI_3006G052800	8070970	2-oxoglutarate dehydrogenase, mitochondrial	nonsynonymous SNP	38,526,964bp,G/A; 38,527,498bp,A/T	carbon metabolism
RN133	SORBI_3003G324000	8082390	3-hydroxybutyryl-CoA dehydrogenase	nonsynonymous SNP	65,055,249bp,G/A	carbon metabolism
RN133	SORBI_3010G179700	110431231	3-hydroxyisobutyryl-CoA hydrolase-like protein 3, mitochondrial	nonsynonymous SNP	51,777,211bp,G/C; 51,777,240bp,G/A; 51,777,640bp,A/C; 51,779,766bp,C/A	carbon metabolism
RN133	SORBI_3001G397400	8083997	acetate/butyrate--CoA ligase AAE7, peroxisomal	nonsynonymous SNP	68,261,851bp,G/C	carbon metabolism
RN133	SORBI_3003G061800	8075120	acyl-coenzyme A oxidase 4, peroxisomal	nonsynonymous SNP	5,406,282bp,G/A; 5,406,423bp,A/G; 5,406,438bp,C/G	carbon metabolism
RN133	SORBI_3009G057300	110430258	acyl-coenzyme A oxidase 4, peroxisomal-like	nonsynonymous SNP	5,861,420bp,G/C; 5,864,505bp,T/C	carbon metabolism
RN133	SORBI_3002G211300	110432468	alanine aminotransferase 2-like	nonsynonymous SNP	60,387,256bp,A/C; 60,389,354bp,G/C; 60,389,362bp,A/G	carbon metabolism
RN133	SORBI_3002G379200	110432921	alcohol dehydrogenase-like 2	nonsynonymous SNP	73,522,581bp,G/C; 73,524,350bp,C/G	carbon metabolism
RN133	SORBI_3002G379100	110432922	alcohol dehydrogenase-like 2	nonsynonymous SNP	73,520,490bp,T/C	carbon metabolism
RN133	SORBI_3001G475800	8057637	alcohol dehydrogenase-like 7	nonsynonymous SNP	74,808,169bp,C/T; 74,808,877bp,A/G; 74,808,929bp,C/G	carbon metabolism
RN133	SORBI_3004G104700	110435098	aspartate aminotransferase, mitochondrial	nonsynonymous SNP	9,865,938bp,G/C	carbon metabolism
RN133	SORBI_3001G253300	8057789	ATP-dependent 6-phosphofructokinase 5, chloroplastic	nonsynonymous SNP	27,571,132bp,G/A	carbon metabolism
RN133	SORBI_3009G071800	8065903	ATP-dependent 6-phosphofructokinase 6	nonsynonymous SNP	8,623,482bp,A/C; 8,624,033bp,T/A	carbon metabolism
RN133	SORBI_3010G274500	8069231	catalase isozyme 1	nonsynonymous SNP	60,784,555bp,T/C	carbon metabolism
RN133	SORBI_3004G078000	8071625	citrate synthase 4, mitochondrial	nonsynonymous SNP	6,415,156bp,C/T	carbon metabolism
RN133	SORBI_3010G039100	8071318	cysteine synthase	nonsynonymous SNP	3,097,536bp,T/C	carbon metabolism
RN133	SORBI_3006G077900	8077588	cysteine synthase	nonsynonymous SNP	44,382,825bp,C/G	carbon metabolism
RN133	SORBI_3001G426100	8081530	cytosolic enolase 3	nonsynonymous SNP	70,575,352bp,T/C	carbon metabolism
RN133	SORBI_3007G145000	8077869	D-3-phosphoglycerate dehydrogenase 2, chloroplastic	nonsynonymous SNP	57,501,614bp,A/T	carbon metabolism
RN133	SORBI_3010G214100	8069362	D-3-phosphoglycerate dehydrogenase 3, chloroplastic	nonsynonymous SNP	55,706,192bp,T/C	carbon metabolism
RN133	SORBI_3003G259200	8061877	D-glycerate 3-kinase, chloroplastic	nonsynonymous SNP	59,718,149bp,C/A; 59,719,333bp,T/C	carbon metabolism
RN133	SORBI_3003G155300	110433993	dihydrolipoyl dehydrogenase 1, chloroplastic-like	nonsynonymous SNP	16,984,762bp,A/T	carbon metabolism
RN133	SORBI_3009G054600	8071199	dihydrolipoyl dehydrogenase, mitochondrial	nonsynonymous SNP	5,533,107bp,G/T; 5,535,275bp,A/T; 5,535,429bp,G/A; 5,535,702bp,G/C; 5,535,797bp,A/G; 5,536,122bp,G/C	carbon metabolism
RN133	SORBI_3001G047600	110431721	dihydrolipoyllysine-residue acetyltransferase component 1 of pyruvate dehydrogenase complex, mitochondrial	nonsynonymous SNP	3,497,133bp,G/A; 3,497,256bp,T/A; 3,499,823bp,G/T	carbon metabolism
RN133	SORBI_3004G093600	8085529	dihydrolipoyllysine-residue acetyltransferase component 2 of pyruvate dehydrogenase complex, mitochondrial	nonsynonymous SNP	8,014,187bp,C/T; 8,017,999bp,A/G; 8,018,764bp,G/C	carbon metabolism
RN133	SORBI_3002G197500	8055804	dihydrolipoyllysine-residue acetyltransferase component 4 of pyruvate dehydrogenase complex, chloroplastic	nonsynonymous SNP	58,678,002bp,T/C	carbon metabolism
RN133	SORBI_3002G186900	8065383	enolase 1, chloroplastic	nonsynonymous SNP	57,113,860bp,G/A	carbon metabolism
RN133	SORBI_3002G220200	8081018	formate--tetrahydrofolate ligase	nonsynonymous SNP	61,148,237bp,G/C; 61,151,054bp,G/A; 61,151,713bp,C/A	carbon metabolism
RN133	SORBI_3003G096000	8070439	fructose-bisphosphate aldolase 1, chloroplastic	nonsynonymous SNP	8,477,625bp,C/G	carbon metabolism
RN133	SORBI_3005G056400	8073648	fructose-bisphosphate aldolase, chloroplastic	nonsynonymous SNP	5,712,336bp,G/A	carbon metabolism
RN133	SORBI_3006G030800	8069402	glucose-6-phosphate 1-dehydrogenase 2, chloroplastic	nonsynonymous SNP	6,518,853bp,G/C; 6,518,897bp,T/A	carbon metabolism
RN133	SORBI_3001G339100	110431688	glucose-6-phosphate 1-dehydrogenase, chloroplastic-like	nonsynonymous SNP	62,707,538bp,G/A	carbon metabolism
RN133	SORBI_3002G006600	110432565	glutamate--glyoxylate aminotransferase 1-like	nonsynonymous SNP	631,929bp,A/G	carbon metabolism
RN133	SORBI_3004G205100	8056489	glyceraldehyde-3-phosphate dehydrogenase 3, cytosolic	nonsynonymous SNP	55,647,826bp,A/G	carbon metabolism
RN133	SORBI_3008G062500	8054115	glycine cleavage system H protein, mitochondrial	nonsynonymous SNP	6,641,190bp,T/G; 6,641,216bp,G/C; 6,642,161bp,T/C	carbon metabolism
RN133	SORBI_3002G032900	8079923	glyoxylate/hydroxypyruvate reductase HPR3	stoploss	3,012,434bp,A/G	carbon metabolism
RN133	SORBI_3006G014000	8080292	glyoxylate/hydroxypyruvate reductase HPR3	nonsynonymous SNP	1,950,577bp,C/A; 1,951,138bp,T/G	carbon metabolism
RN133	SORBI_3003G195150	8078626	glyoxylate/succinic semialdehyde reductase 2, chloroplastic	nonsynonymous SNP	51,906,879bp,T/C	carbon metabolism
RN133	SORBI_3009G119100	8076818	hexokinase-10	nonsynonymous SNP	46,791,987bp,T/A	carbon metabolism
RN133	SORBI_3003G280400	8069810	hexokinase-2	nonsynonymous SNP	61,559,202bp,G/A	carbon metabolism
RN133	SORBI_3003G035500	8084358	hexokinase-8	nonsynonymous SNP	3,256,103bp,A/G	carbon metabolism
RN133	SORBI_3003G129900	8074533	isocitrate dehydrogenase [NAD] catalytic subunit 5, mitochondrial	nonsynonymous SNP	12,160,398bp,G/T; 12,161,056bp,C/A	carbon metabolism
RN133	SORBI_3006G141600	8075909	isocitrate dehydrogenase [NADP]	nonsynonymous SNP	50,377,137bp,A/T	carbon metabolism
RN133	SORBI_3007G137600	110436944	malate dehydrogenase, chloroplastic	nonsynonymous SNP	56,569,105bp,G/A; 56,569,108bp,C/T	carbon metabolism
RN133	SORBI_3002G385700	8079364	malate dehydrogenase, chloroplastic	nonsynonymous SNP	74,039,266bp,C/T; 74,039,394bp,G/C	carbon metabolism
RN133	SORBI_3006G170800	8055966	malate dehydrogenase, cytoplasmic	nonsynonymous SNP	52,734,409bp,A/G	carbon metabolism
RN133	SORBI_3009G240700	8083786	malate dehydrogenase, mitochondrial	nonsynonymous SNP	57,804,067bp,C/A	carbon metabolism
RN133	SORBI_3006G127100	8073689	malate synthase, glyoxysomal	nonsynonymous SNP	49,219,532bp,G/C; 49,219,683bp,C/T; 49,220,036bp,G/T; 49,220,117bp,C/T	carbon metabolism
RN133	SORBI_3001G201700	8067080	NAD-dependent malic enzyme 59 kDa isoform, mitochondrial	nonsynonymous SNP	18,303,490bp,C/T	carbon metabolism
RN133	SORBI_3002G309400	8077468	NAD-dependent malic enzyme 62 kDa isoform, mitochondrial	nonsynonymous SNP	68,357,700bp,C/T	carbon metabolism
RN133	SORBI_3003G292400	8075558	NADP-dependent malic enzyme	nonsynonymous SNP	62,488,657bp,G/A	carbon metabolism
RN133	SORBI_3003G036200	8078737	NADP-dependent malic enzyme, chloroplastic	nonsynonymous SNP	3,319,338bp,G/A	carbon metabolism
RN133	SORBI_3004G106900	8078313	phosphoenolpyruvate carboxylase 1	nonsynonymous SNP	10,208,275bp,T/C	carbon metabolism
RN133	SORBI_3010G160700	8058886	phosphoenolpyruvate carboxylase 3	nonsynonymous SNP	47,253,248bp,G/T	carbon metabolism
RN133	SORBI_3003G100600	8079083	phosphoenolpyruvate carboxylase 4	nonsynonymous SNP	8,887,738bp,T/C; 8,892,183bp,C/A; 8,892,913bp,G/T	carbon metabolism
RN133	SORBI_3001G236800	8082961	phosphoglycerate kinase	nonsynonymous SNP	23,943,433bp,G/T; 23,944,268bp,C/T; 23,945,313bp,G/C; 23,947,021bp,T/C; 23,947,580bp,A/C; 23,951,087bp,G/A; 23,951,713bp,G/A	carbon metabolism
RN133	-	8055248	phosphoglycerate kinase, chloroplastic	nonsynonymous SNP	65,194,233bp,T/A; 65,194,252bp,A/G; 65,194,314bp,T/C; 65,194,369bp,A/T; 65,194,372bp,A/G	carbon metabolism
RN133	SORBI_3010G221800	110431217	phosphoglycerate kinase, cytosolic	nonsynonymous SNP	56,436,832bp,C/T	carbon metabolism
RN133	SORBI_3006G130300	8073706	phosphoglycolate phosphatase 1B, chloroplastic	nonsynonymous SNP	49,462,128bp,G/C; 49,464,078bp,C/T; 49,464,150bp,G/A	carbon metabolism
RN133	SORBI_3005G194900	8079141	phosphoserine phosphatase, chloroplastic	nonsynonymous SNP	67,857,900bp,C/T; 67,857,901bp,G/C	carbon metabolism
RN133	SORBI_3001G336500	8066294	probable 6-phosphogluconolactonase 1	nonsynonymous SNP	62,485,563bp,G/A	carbon metabolism
RN133	SORBI_3007G179900	8060548	probable 6-phosphogluconolactonase 3, chloroplastic	nonsynonymous SNP	61,339,860bp,G/A	carbon metabolism
RN133	SORBI_3003G279500	8059194	probable serine acetyltransferase 1	nonsynonymous SNP	61,509,665bp,C/G	carbon metabolism
RN133	SORBI_3001G512800	8057404	putative aconitate hydratase, cytoplasmic	nonsynonymous SNP	78,059,423bp,C/T	carbon metabolism
RN133	SORBI_3007G068100	8085012	putative aconitate hydratase, cytoplasmic	nonsynonymous SNP	7,569,781bp,C/G	carbon metabolism
RN133	SORBI_3008G173000	8084420	pyruvate dehydrogenase E1 component subunit beta-3, chloroplastic	nonsynonymous SNP	60,665,698bp,C/G	carbon metabolism
RN133	SORBI_3001G155500	8062209	pyruvate dehydrogenase E1 component subunit beta-4, chloroplastic	nonsynonymous SNP	12,592,687bp,C/A	carbon metabolism
RN133	SORBI_3001G140700	8056731	pyruvate kinase isozyme A, chloroplastic	nonsynonymous SNP	11,229,837bp,G/T	carbon metabolism
RN133	SORBI_3001G290600	8055615	pyruvate kinase isozyme G, chloroplastic	nonsynonymous SNP	56,769,977bp,T/C	carbon metabolism
RN133	SORBI_3001G491000	110433451	ribulose-phosphate 3-epimerase, chloroplastic	nonsynonymous SNP	76,088,326bp,G/C	carbon metabolism
RN133	SORBI_3003G359100	8060106	sedoheptulose-1,7-bisphosphatase, chloroplastic	nonsynonymous SNP	67,646,595bp,C/T	carbon metabolism
RN133	SORBI_3008G144800	8069699	serine hydroxymethyltransferase 4	nonsynonymous SNP	57,629,268bp,T/G; 57,629,305bp,G/A; 57,629,428bp,A/C; 57,629,947bp,A/G	carbon metabolism
RN133	SORBI_3003G373600	8063116	serine hydroxymethyltransferase 7	nonsynonymous SNP	68,885,741bp,G/C	carbon metabolism
RN133	SORBI_3001G097100	110437606	serine hydroxymethyltransferase, mitochondrial	nonsynonymous SNP	7,461,752bp,G/C; 7,462,513bp,T/C	carbon metabolism
RN133	SORBI_3007G213700	8055196	serine--glyoxylate aminotransferase	nonsynonymous SNP	64,256,164bp,C/G; 64,256,182bp,C/G	carbon metabolism
RN133	SORBI_3009G062800	8072707	transketolase, chloroplastic	nonsynonymous SNP	6,654,562bp,A/G	carbon metabolism
RN133	SORBI_3006G034300	8085774	transketolase, chloroplastic	nonsynonymous SNP	9,693,376bp,T/A	carbon metabolism
RN133	SORBI_3003G352300	8057784	triosephosphate isomerase, cytosolic	nonsynonymous SNP	67,138,065bp,T/C	carbon metabolism
RN133	SORBI_3002G216400	8062747	cytochrome P450 71A1	nonsynonymous SNP	60,849,379bp,T/C; 60,849,858bp,G/A; 60,851,083bp,A/G	Brassinosteroid biosynthesis
RN133	SORBI_3003G030600	8082830	cytochrome P450 90D2	nonsynonymous SNP	2,724,730bp,G/C	Brassinosteroid biosynthesis
RN133	SORBI_3007G149000	8083501	flavonoid 3'-monooxygenase	nonsynonymous SNP	57,981,898bp,C/T; 57,981,993bp,A/C; 57,982,005bp,G/T; 57,982,338bp,T/C	Brassinosteroid biosynthesis
RN133	SORBI_3010G182966	8065062	cytochrome P450 734A4	nonsynonymous SNP	52,278,598bp,C/G	Brassinosteroid biosynthesis
				nonframeshift insertion	52,278,587bp,-/GAGACG; 52,278,577bp,-/GGA	Brassinosteroid biosynthesis
RN133	SORBI_3004G196200	8055423	cytochrome P450 724B1	nonsynonymous SNP	54,722,034bp,C/G	Brassinosteroid biosynthesis
RN133	SORBI_3002G216500	8080997	cytochrome P450 71A1	nonsynonymous SNP	60,855,271bp,T/C; 60,855,467bp,C/T; 60,855,492bp,C/G; 60,856,188bp,T/C	Brassinosteroid biosynthesis
RN133	SORBI_3001G172400	8062533	cytochrome P450 85A1	nonsynonymous SNP	14,436,028bp,G/C; 14,437,322bp,C/A; 14,437,391bp,C/G	Brassinosteroid biosynthesis
RN133	SORBI_3005G030400	8085636	cytochrome P450 90A4	nonsynonymous SNP	2,709,071bp,C/T; 2,709,098bp,A/G	Brassinosteroid biosynthesis
				nonframeshift insertion	2,709,090bp,-/TGCGGC; 2,709,090bp,-/TGC	Brassinosteroid biosynthesis
RN133	SORBI_3009G074300	8055723	cytochrome P450 90D2	nonsynonymous SNP	9,361,513bp,C/A; 9,361,990bp,C/G; 9,362,685bp,G/A	Brassinosteroid biosynthesis
RN133	SORBI_3004G086400	8071661	cytochrome P450 734A2	nonsynonymous SNP	7,214,462bp,G/A	Brassinosteroid biosynthesis
RN133	SORBI_3003G358400	8058917	steroid 5-alpha-reductase DET2	nonsynonymous SNP	67,621,760bp,T/C	Brassinosteroid biosynthesis
